# Supplementary material for: Metabolic Disorders in Patients with Chronic Hepatitis B Virus Infection: Coffee as a Panacea? (ANRS CO22 Hepather Cohort)
Source: Antioxidants (Basel). 2022 Feb 14;11(2):379. doi: 10.3390/antiox11020379 (PMC8869416; doi:10.3390/antiox11020379)
Supplement: Supplementary file 1 [file antioxidants-11-00379-s001.zip]

Archive with 1 entries (1 files):
- antioxidants-1579039-Supplementary.pdf
